# Supplementary material for: Data-driven epidemiologic approach to conducting site feasibility for a global phase III tuberculosis vaccine clinical trial
Source: PLOS Glob Public Health. 2023 Nov 8;3(11):e0002544. doi: 10.1371/journal.pgph.0002544 (PMC10631637; doi:10.1371/journal.pgph.0002544)
Supplement: S3 Appendix — (XLSX) [file pgph.0002544.s004.xlsx]

## Sheet: Gates MRI M72 Site FQ Response 
Time Submitted	Site ID	Score Status	Site Name	Person Completing Questionnaire (PCQ)	Title of Individual Completing Questionnaire	Site Address Line 1	Site Address Line 2	City	State/ Province/County	Country	Phone	Email	Are you the Principal Investigator at this site?	PI Name	PI Email	PI Phone	PI address line 1	PI address line 2	PI City	PI State/ Province/ County	PI Country	What is the study target area	Please describe your selection:	How do you characterize the study target area?	If "Other" study target area please explain:	Estimated population of the study target area	Can you provide TB data for past 4 years	If yes, select years you can provide data for	Total Pop. of 15-34 Years (2017)	Number of new & relapse TB cases 15-34 y.o (2017)	Total Pop. of 15-34 Years (2018)	Number of new & relapse TB cases 15-34 y.o (2018)	Total Pop. of 15-34 Years (2019)	Number of new & relapse TB cases 15-34 y.o (2019)	Total Pop. of 15-34 Years (2020)	Number of new & relapse TB cases 15-34 y.o (2020)	Evidence of TB frequency in 15–34-year-olds	Please specify source (eg. scientific publication)	Other (please specify type of data and source)	Specific TB hotspots within the study target area	Other data Incidence or prevalence in target area?	Type of evidence of TB incidence or prevalence	Scientific publication (please specify source)	Other Evidence/Prevalence type and source	How do you characterize these hotspot areas?	If "other" explain hotspot characterization	National Guidelines	Adults/adolescents with HIV (Natl. guidlines)	HIV(-) w/ household TB contact (Natl. guidelines)
2021-06-02	GAB-001	Yellow								Gabon			Yes									Health Zone/District		Other	Both Urban and rural		Yes	2017 2018 2019 2020	6954	240	8488	340	8491	256	9030	280	TB Laboratory register			No							Adults/adolescents with HIV High-risk household contacts of MDR-TB
2021-06-02	DRC-001	Yellow								Democratic republic of Congo			Yes									Other		Urban			Yes	2017 2018 2019 2020	23835	281	24550	311	25287	401	27376	102	TB Notification reports			Yes					Urban		Adults/adolescents with HIV
2021-06-02	DRC-002	Yellow								Democratic republic of Congo			Yes									Other health area		Urban			Yes	2017 2018 2019 2020	16039	209	16520	151	17016	156	26587	22	Other: National Health Information System via DHIS2			Yes					Urban		Adults/adolescents with HIV
2021-06-02	DRC-003	Yellow								Democratic republic of Congo			Yes											Urban			Yes	2017 2018 2019 2020	32003	213	32963	218	33952	207	53050	44	Other: National Health Information System via DHIS2			Yes					Urban		Adults/adolescents with HIV
2021-06-02	DRC-004	Yellow								Democratic republic of Congo			Yes									Other: health area		Urban			Yes	2017 2018 2019 2020	24735	293	25477	261	26242	227	27028	50	Other: National Health Information System via DHIS2			Yes					Urban		Adults/adolescents with HIV
2021-06-02	DRC-005	Yellow								Democratic republic of Congo			Yes									Health Zone/District		Peri-Urban			Yes	2017 2018 2019 2020		401		322		113		591	TB Notification reports			No							Adults/adolescents with HIV High risk groups with LTBI testing
2021-06-02	DRC-006	Yellow								Democratic republic of Congo			Yes									Health Zone/District		Peri-Urban			Yes	2017 2018 2019 2020		401		322		113		591	TB Laboratory register TB Notification reports			Yes					Other		Adults/adolescents with HIV High risk groups with LTBI testing
2021-06-02	DRC-007	Yellow								Democratic republic of Congo			Yes									Health Zone/District		Peri-Urban			Yes	2017 2018 2019 2020		403		402		104		421				No							Adults/adolescents with HIV High risk groups with LTBI testing
2021-06-02	DRC-008	Yellow								Democratic republic of Congo			Yes									Health Zone/District		Peri-Urban			Yes	2017 2018 2019 2020		348		668		615		718	TB Notification reports			Yes					Peri-Urban		Adults/adolescents with HIV High risk groups with LTBI testing
2021-06-02	DRC-009	Yellow								Democratic republic of Congo			Yes									Health Zone/District		Peri-Urban			Yes	2017 2018 2019 2020		275		569		547		648	TB Notification reports			Yes					Peri-Urban		Adults/adolescents with HIV High risk groups with LTBI testing
2021-06-02	DRC-010	Yellow								Democratic republic of Congo			Yes									Health Zone/District		Urban			Yes	2017 2018 2019 2020		266		620		483		577	TB Notification reports			No							Adults/adolescents with HIV High risk groups with LTBI testing
2021-06-02	VNM-001	Yellow								Vietnam			Yes									Health Zone/District		Urban			Yes	2017 2018 2019 2020	don't know	D4: 78 new and 6 relapsed; D6: 115 new and 3 relapsed	don't know	D4: 72 new and 5 relapsed; D6 118 new and 5 relapsed	don't know	D4: 66 new and 7 relapsed; D6: 143 new and 11 relapsed	don't know	D4: 85 new and 6 relapsed; D6: 113 new and 6 relapsed	Clinical or Hospital/health care facility reports			Yes					Urban		Adults/adolescents with HIV
2021-06-02	ZAF-001	Yellow								South Africa			Yes									Health Zone/District		Urban			Yes	2020							Could access these numbers-but I must request this data	Could access these numbers- but I must request this data				Yes	No				Urban			I Do Not Know	Yes
2021-06-02	ZAF-002	Yellow								South Africa			No								South Africa	Research Center		Peri-Urban			Yes	2017									Clinical or Hospital/health care facility reports Scientific publication (please specify source)	Will be able to request from Departments		Yes	Yes	Scientific publication (please specify source) TB prevalence survey data			Rural			Yes	Yes
2021-06-02	ZAF-003	Yellow								South Africa			No								South Africa	Health Zone/District Research Center Single Health Facility		Rural			No													Yes	No				Rural			Yes	Yes
2021-06-02	ZAF-004	Yellow								South Africa			No								South Africa	Research Center		Rural			No										Clinical or Hospital/health care facility reports			Yes	Yes	Other (please specify type of data and source)			Rural			Yes	Yes
2021-06-02	KEN-001	Yellow								Kenya			Yes									Health Zone/District Research Center		Urban			Yes	2017 2018 2019 2020	1085039	1201 notified cases	1119751	1217 notified cases	1155574	970 notified cases	1191397	796 notified cases	Scientific publication (please specify source) TB Notification reports			Yes					Peri-Urban Rural Suburban Urban		Adults/adolescents with HIV
2021-06-02	ZAF-005	Yellow								South Africa			Yes									Research Center		Peri-Urban			No										Other (please specify type of data and source)		no data unfortunately	No	No							I Do Not Know	I Do Not Know
2021-06-02	ZAF-006	Yellow								South Africa			No								South Africa	Health Zone/District Research Center		Urban			No										Other (please specify type of data and source)	DHIS	Access to the District Health Information System (DHIS) has been requested to give accurate estimates on the prevalence and new incidents	Yes	No	Other (please specify type of data and source)		Access to the District Health Information System (DHIS) has been requested to give accurate estimates on the prevalence and new incidents	Urban			Yes	Yes
2021-06-02	ZAF-007	Yellow								South Africa			Yes									Health Zone/District		Urban			No										Other (please specify type of data and source)		will need to collate as part of HDSS surveillance	Yes	Yes	Other (please specify type of data and source)			Urban			Yes	Yes
2021-06-02	ZAF-008	Yellow								South Africa			No									Research Center		Urban			No										Other (please specify type of data and source)		We will have to contact TB centers to assist us with this kind of information	No	No							I Do Not Know	I Do Not Know
2021-06-02	ZAF-009	Yellow								South Africa			Yes									Health Zone/District Research Center Single Health Facility		Peri-Urban			No										Other (please specify type of data and source)		TB prevalence-survey report from the NICD	Yes	Yes	TB prevalence survey data						Yes	Yes
2021-06-02	ZAF-010	Yellow								South Africa			Yes									Health Zone/District Research Center		Urban			No										Other (please specify type of data and source)		National TB prevalence survey (Provincial data only broken down by <5yr and >5yr so not specifically available for 15-34 years only)	Yes	Yes	Other (please specify type of data and source) TB prevalence survey data		DHIS (District Health Information Software) exports of Dept of Health data for both districts for Jan 2020 until Mar 2021	Peri-Urban Urban			Yes	No
2021-06-02	ZAF-011	Yellow								South Africa			Yes									Health Zone/District Research Center		Peri-Urban			No										Other (please specify type of data and source)		ational TB prevalence survey (Provincial data only broken down by <5yr and >5yr so not specifically available for 15-34 years only)	Yes					Peri-Urban Rural		Adults/adolescents with HIV High risk groups with LTBI testing High-risk household contacts of MDR-TB
2021-06-02	VNM-002	Yellow								Vietnam			No									Health Zone/District Single Health Facility		Other	Our city has both urban and suburban area		Yes	2019 2020					~2,500,000	1109	~2,500,000	1152	TB Notification reports			Yes	Yes	TB prevalence survey data			Suburban Urban			Yes	Yes
2021-07-29	KEN-002	Yellow								Kenya			No								Kenya	Health Zone/District Research Center		Peri-Urban			Yes	2017 2018 2019									Clinical or Hospital/health care facility reports TB Notification reports TB treatment register			Yes	No				Peri-Urban Rural Suburban Urban			No	No
2021-06-02	KEN-003	Yellow								Kenya			No								KENYA	Health Zone/District Research Center Single Health Facility		Urban			No													Yes					Peri-Urban
2021-06-02	KEN-004	Yellow								Kenya			No								Kenya	Health Zone/District Research Center Single Health Facility		Urban			Yes	2017 2018 2019									Clinical or Hospital/health care facility reports TB Laboratory register TB treatment register			Yes					Peri-Urban Rural Suburban Urban
2021-06-02	KEN-005	Yellow								Kenya			No								KENYA	Health Zone/District Research Center Single Health Facility		Urban			Yes	2017 2018 2019									Clinical or Hospital/health care facility reports Scientific publication (please specify source) TB Laboratory register TB Notification reports TB treatment register			Yes					Peri-Urban Rural Suburban Urban
2021-06-02	KEN-006	Yellow								Kenya			No								Kenya	Health Zone/District Research Center Single Health Facility		Peri-Urban			Yes	2017 2018 2019									Clinical or Hospital/health care facility reports Scientific publication (please specify source) TB Laboratory register TB Notification reports TB treatment register			Yes					Peri-Urban Rural Suburban Urban
2021-07-29	ZAF-012	Yellow								South Africa			Yes									Health Zone/District		Peri-Urban			Yes	2018 2019			280000	2000	300000	2100			Department of Health Other (please specify type of data and source)		TB Statistics DOH	Yes	Yes	TB prevalence survey data			Peri-Urban Suburban			Yes	No
2021-06-02	ZAF-013	Yellow								South Africa			Yes									Health Zone/District		Urban			Yes	2018				737/100000					Other (please specify type of data and source)		Department of Health statement	Yes	No				Urban			Yes	No
2021-06-02	ZAF-014	Yellow								South Africa			Yes									Research Center Single Health Facility		Urban			No													Yes	No				Peri-Urban Suburban			I Do Not Know	I Do Not Know
2021-06-02	PAK-001	Yellow								Pakistan			No								Pakistan	Single Health Facility		Urban			Yes	2017 2018 2019 2020	1.2 million	502	1.2 million	564	1.2 million	548	1.2 million	588	TB treatment register			Yes	No				Peri-Urban			Yes	Yes
2021-06-02	PAK-002	Yellow								Pakistan			No								Pakistan	Single Health Facility		Urban			Yes	2017 2018 2019 2020	1.2 million	168	1.2 million	196	1.2 million	204	1.2 million	188	TB treatment register			Yes					Peri-Urban
2021-06-02	PAK-003	Yellow								Pakistan			No								Pakistan	Single Health Facility		Urban			Yes	2017 2018 2019 2020	0.7 million	536	0.7 million	527	0.7 million	584	0.7 million	567	TB treatment register			Yes					Peri-Urban
2021-06-02	PAK-004	Yellow								Pakistan			No								Pakistan	Single Health Facility		Urban			Yes	2017 2018 2019 2020	2 mllion	483	2 million	593	2 million	536	2 million	268	TB treatment register			Yes					Peri-Urban
2021-06-02	PAK-005	Yellow								Pakistan			No								Pakistan			Urban			Yes	2017 2018 2019 2020	0.7 million	987	0.7 million	964	0.7 million	1082	0.7 million	1084	TB treatment register			Yes					Peri-Urban
2021-06-02	PAK-006	Yellow								Pakistan			No								Pakistan	Single Health Facility		Urban			Yes	2017 2018 2019 2020	1 million	564	1 million	518	1 million	496	1 million	587	TB treatment register			Yes					Urban
2021-06-02	PAK-007	Yellow								Pakistan			No								Pakistan	Single Health Facility		Rural			Yes	2017 2018 2019 2020	25000	84	25000	124	25000	108	25000	148	TB treatment register			Yes					Rural
2021-06-02	DUPLICATE	Yellow								Pakistan			No								Pakistan	Single Health Facility		Urban			Yes	2017 2018 2019 2020	3 million	5816	3 million	6072	3 million	5994	3 million	6084				Yes					Peri-Urban
2021-06-02	PAK-008	Yellow								Pakistan			No								Pakistan	Single Health Facility		Urban			Yes	2017 2018 2019 2020	3 million	5816	3 million	6072	3 million	5994	3 million	6084	TB treatment register			Yes					Peri-Urban
2021-06-02	ZAF-015	Yellow								South Africa			Yes									Health Zone/District Other Research Center		Suburban			Yes	2017 2018 2019 2020	14000	42	13860	26	15000	23	15100	26	Clinical or Hospital/health care facility reports			Yes					Other Suburban			Yes	No
2021-06-02	PHL-001	Yellow								Philippines			No								Philippines	Research Center		Urban			Yes	2017 2018 2019 2020	250000	957	247175	1018	247175	1013	247175	559	TB treatment register			Yes	No				Urban			Yes	Yes
2021-06-02	LSO-001	Yellow								Lesotho			Yes									Other		Rural			No										TB treatment register			No	Yes	TB prevalence survey data						Yes	No
2021-06-02	PHL-002	Yellow								Philippines			No								Philippines	Single Health Facility		Urban			Yes	2017 2018 2019 2020	55795	315	55795	409	55795	342	55795	183	TB treatment register			Yes	No				Peri-Urban			Yes	Yes
2021-06-02	PHL-003	Yellow								Philippines			No								Philippines	Health Zone/District		Urban			Yes	2017 2018 2019 2020	220282	514	220282	542	220282	531	220282	323	TB treatment register			Yes	No				Urban			Yes	Yes
2021-06-02	UGA-001	Yellow								Uganda			No									Research Center Single Health Facility		Urban			Yes	2019 2020									Other (please specify type of data and source)		Uganda National TB and Leprosy Program Jul 2019 – June 2020 Report	Yes	Yes	Other (please specify type of data and source)		Site Data	Peri-Urban Suburban			Yes	Yes
2021-06-02	PAK-009	Yellow								Pakistan			No								Pakistan			Urban			Yes	2017 2018 2019 2020	1 million	236	1 million	296	1 million	308	1 million	274	TB treatment register			Yes	No				Peri-Urban			I Do Not Know	I Do Not Know
2021-06-02	PAK-010	Yellow								Pakistan			No								Pakistan	Single Health Facility		Urban			Yes	2017 2018 2019 2020	0.7 million	74	0.7 million	82	0.7 million	77	0.7 million	68	TB treatment register			Yes					Peri-Urban
2021-06-02	PAK-011	Yellow								Pakistan			No								Pakistan	Single Health Facility		Urban			Yes	2017 2018 2019 2020	300000	198	300000	186	300000	198	300000	192	TB treatment register			Yes					Peri-Urban
2021-06-02	VNM-003	Yellow								Vietnam			Yes									Health Zone/District Other		Urban			Yes	2018 2019 2020				4409	2833394	4313		3515	TB Notification reports			Yes	No				Peri-Urban Urban			Yes	Yes
2021-06-02	PAK-012	Yellow								Pakistan			No								Pakistan	Single Health Facility		Urban			Yes	2017 2018 2019 2020	300000	896	300000	812	300000	868	300000	842	TB treatment register			Yes					Peri-Urban
2021-06-02	PAK-013	Yellow								Pakistan			No								Pakistan	Single Health Facility		Urban			Yes	2017 2018 2019 2020	200000	291	200000	279	200000	296	200000	282	TB treatment register			Yes					Peri-Urban
2021-06-02	PAK-014	Yellow								Pakistan			No								Pakistan	Single Health Facility		Urban			Yes	2017 2018 2019 2020	1.2 million	3074	1.2 million	3094	1.2 million	3296	1.2 million	3248	TB treatment register			Yes					Peri-Urban
2021-06-02	PAK-015	Yellow								Pakistan			No								Pakistan	Single Health Facility		Urban			Yes	2017 2018 2019 2020	1.2 million	49	1.2 million	47	1.2 million	43	1.2 million	48	TB treatment register			Yes					Peri-Urban
2021-06-02	PAK-016	Yellow								Pakistan			No								Pakistan	Single Health Facility		Urban			Yes	2017 2018 2019 2020	3 million	196	3 million	182	3 million	164	3 million	172	TB treatment register			Yes					Urban
2021-06-02	PAK-017	Yellow								Pakistan			No								Pakistan	Single Health Facility		Urban			Yes	2017 2018 2019 2020	700000	126	700000	118	700000	112	700000	108	TB treatment register			Yes					Peri-Urban
2021-06-02	DRC-011	Yellow								Democratic republic of Congo			No									Single Health Facility		Peri-Urban			Yes	2020								373	Other (please specify type of data and source)		DHIS2	No	No							Yes	Yes
2021-06-02	DRC-012	Yellow								Democratic republic of Congo			Yes									Single Health Facility		Peri-Urban			Yes	2020								264	Other (please specify type of data and source)		DHIS2	No							Adults/adolescents with HIV HIV(-) adult/adolesc. with household TB Contact High risk groups with LTBI testing
2021-06-02	DRC-013	Yellow								Democratic republic of Congo			Yes									Single Health Facility		Peri-Urban			Yes	2020								220	Other (please specify type of data and source)		DHIS2	No							Adults/adolescents with HIV HIV(-) adult/adolesc. with household TB Contact High risk groups with LTBI testing
2021-06-02	DRC-014	Yellow								Democratic republic of Congo			Yes									Single Health Facility		Peri-Urban			Yes	2020								219	Other (please specify type of data and source)		DHIS2	No							Adults/adolescents with HIV HIV(-) adult/adolesc. with household TB Contact High risk groups with LTBI testing
2021-06-02	DRC-015	Yellow								Democratic republic of Congo			Yes									Single Health Facility		Peri-Urban			Yes	2020								201	Other (please specify type of data and source)		DHIS2	No							Adults/adolescents with HIV HIV(-) adult/adolesc. with household TB Contact High risk groups with LTBI testing
2021-06-02	DRC-016	Yellow								Democratic republic of Congo			Yes									Single Health Facility		Rural			Yes	2020								252	Other (please specify type of data and source)		DHIS2	No							Adults/adolescents with HIV HIV(-) adult/adolesc. with household TB Contact High risk groups with LTBI testing
2021-06-02	DRC-017	Yellow								Democratic republic of Congo			Yes									Single Health Facility		Rural			Yes	2020								219	Other (please specify type of data and source)		DHIS2	No							Adults/adolescents with HIV HIV(-) adult/adolesc. with household TB Contact High risk groups with LTBI testing
2021-06-02	IND-001	Yellow								India			Yes									Health Zone/District		Urban			No										no			Yes					Urban			No	Yes
2021-06-02	DRC-018	Yellow								Democratic republic of Congo			Yes									Single Health Facility		Rural													Other (please specify type of data and source)		DHIS2	No	No							Yes	Yes
2021-06-02	DRC-019	Yellow								Democratic republic of Congo			Yes									Single Health Facility		Urban			Yes	2020								325	Other (please specify type of data and source)		DHIS2	No							Adults/adolescents with HIV HIV(-) adult/adolesc. with household TB Contact High risk groups with LTBI testing
2021-06-02	DRC-020	Yellow								Democratic republic of Congo			Yes									Single Health Facility		Peri-Urban			Yes	2020								228	Other (please specify type of data and source)		DHIS2	No							Adults/adolescents with HIV HIV(-) adult/adolesc. with household TB Contact High risk groups with LTBI testing
2021-06-02	DRC-021	Yellow								Democratic republic of Congo			Yes									Single Health Facility		Urban			Yes	2020								300	Other (please specify type of data and source)		DHIS2	No							Adults/adolescents with HIV HIV(-) adult/adolesc. with household TB Contact
2021-06-02	DRC-022	Yellow								Democratic republic of Congo			Yes									Single Health Facility		Rural			Yes	2020								191	Other (please specify type of data and source)		DHIS2	No							Adults/adolescents with HIV HIV(-) adult/adolesc. with household TB Contact
2021-06-02	DRC-023	Yellow								Democratic republic of Congo			Yes									Single Health Facility		Rural			Yes	2020									Other (please specify type of data and source)		DHIS2	No							Adults/adolescents with HIV HIV(-) adult/adolesc. with household TB Contact
2021-06-02	DRC-024	Yellow								Democratic republic of Congo			Yes									Single Health Facility		Rural			Yes	2020								125	Other (please specify type of data and source)		DHIS2	No							Adults/adolescents with HIV HIV(-) adult/adolesc. with household TB Contact
2021-06-02	CIV-001	Yellow								Ivory Coast			Yes									Research Center Single Health Facility		Peri-Urban			Yes	2020							600000	1950	TB Laboratory register TB Notification reports TB treatment register			Yes					Peri-Urban		Adults/adolescents with HIV
2021-06-02	CIV-002	Yellow								Ivory Coast			Yes									Health Zone/District		Urban			Yes	2020							300000	1023	TB Laboratory register TB Notification reports TB treatment register			Yes					Urban		Adults/adolescents with HIV
2021-06-02	CIV-003	Yellow								Ivory Coast			No								Côte d’Ivoire	Health Zone/District Research Center		Urban			Yes	2020							700000	2260	TB Laboratory register TB Notification reports TB treatment register			Yes					Peri-Urban		Adults/adolescents with HIV
2021-06-02	CIV-004	Yellow								Ivory Coast			No								Côte d’Ivoire	Health Zone/District Single Health Facility		Urban			Yes	2020							400000	1125	TB Laboratory register TB Notification reports TB treatment register			Yes							Adults/adolescents with HIV
2021-07-29	PAK-018	Yellow								Pakistan			Yes									Health Zone/District		Urban			Yes	2020								7992	TB Notification reports			Yes	No				Peri-Urban Urban			Yes	I Do Not Know
2021-06-02	BRA-001	Yellow								Brazil			Yes									Health Zone/District Research Center		Urban			Yes	2017 2018 2019 2020	661336	886	661336	902	661336	844	661336	768	TB Notification reports			Yes	No				Urban			Yes	Yes
2021-07-29	PER-001	Red								Peru			Yes									Health Zone/District Research Center Single Health Facility		Urban			Yes	2017	2907303	27174							TB Notification reports			No	Yes	TB prevalence survey data						Yes	Yes
2021-06-02	KEN-007	Red								Kenya			Yes									Health Zone/District Research Center Single Health Facility		Urban			Yes	2019 2020						308/100,000 population	Approximately 700,000	308/100,000 population	Clinical or Hospital/health care facility reports TB treatment register			Yes					Peri-Urban Urban		Adults/adolescents with HIV HIV(-) adult/adolesc. with household TB Contact
2021-06-02	ZAF-016	Red								South Africa			Yes									Health Zone/District Research Center Single Health Facility		Urban			No										Clinical or Hospital/health care facility reports			Yes					Urban		Adults/adolescents with HIV
2021-06-02	PER-002	Red								Peru			No								Peru	Health Zone/District Research Center		Urban			Yes	2017 2018 2019	314939	412	339692	388.9	342913	372.9			TB Notification reports			Yes	Yes	TB prevalence survey data			Urban			Yes	Yes
2021-06-02	PER-003	Red								Peru			No								Peru	Health Zone/District Research Center		Urban			Yes	2017 2018 2019	379206	247.6	431316	226.5	435629	230.5			TB Notification reports			No							Adults/adolescents with HIV HIV(-) adult/adolesc. with household TB Contact High risk groups with LTBI testing
2021-06-02	PHL-004	Red								Philippines			Yes									Research Center		Urban			Yes	2019									TB Notification reports			Yes					Urban			Yes	Yes
2021-06-02	PAK-019	Red								Pakistan			No								Pakistan	Single Health Facility		Urban			Yes	2017 2018 2019 2020	300000	798	300000	695	300000	763	300000	749	TB treatment register			Yes	No				Peri-Urban			I Do Not Know	I Do Not Know
2021-05-25										Brazil			Yes									Health Zone/District Research Center Single Health Facility		Suburban			Yes	2017 2018 2019	448553	5693	437507	5734	425807	5977			TB Notification reports			Yes	Yes	TB prevalence survey data			Peri-Urban Suburban			Yes	Yes
2021-05-25										South Africa			No								South Africa	Research Center		Peri-Urban			No													Yes	Yes	Other (please specify type of data and source)			Peri-Urban			Yes	I Do Not Know
2021-05-25										Brazil			Yes									Other Research Center		Urban			Yes	2017 2018 2019 2020	In the general population: 274.823. In the prison population: 8708	In the general population: 514. In the prison population: 171	In the general population: 274.823. In the prison population: 8708	In the general population: 694. In the prison population: 280	In the general population: 274.823. In the prison population: 8708	In the general population: 638. In the prison population: 146	In the general population: 274.823. In the prison population: 8708	In the general population: 627. In the prison population: 262	Scientific publication (please specify source) TB Notification reports			Yes	Yes	Scientific publication (please specify source)			Other			Yes	No
2021-05-25										Brazil			No								Brazil	Other Research Center Single Health Facility		Urban			Yes	2019					1.075.734 (year 2010)	3.621			TB Notification reports			Yes	No				Other Urban	Communities		Yes	Yes
2021-05-26										Kenya			Yes									Health Zone/District		Urban			No										TB treatment register			Yes	No							Yes	Yes
2021-05-26										Pakistan			No								Pakistan	Single Health Facility		Urban			Yes	2017 2018 2019 2020	100000	62	100000	58	100000	57	100000	64	TB treatment register			Yes	No				Suburban			I Do Not Know	I Do Not Know
2021-05-26										Gambia			Yes									Health Zone/District Research Center Single Health Facility		Urban			Yes	2017 2018 2019 2020	please refer to report	please refer to report	please refer to report	please refer to report	please refer to report	please refer to report	please refer to report	please refer to report	TB Notification reports			Yes	Yes	Other (please specify type of data and source)			Urban			Yes	No
2021-05-26										Brazil			Yes									Research Center		Urban			Yes	2020							1.499.487	I don't have this information	Scientific publication (please specify source)	Ministry of Health as Im giving information on the city		Yes	Yes	Ministry of Heath Bulletin			Other			Yes	I Do Not Know
2021-05-26										Brazil			Yes									Other Research Center		Urban			Yes	2017 2018 2019 2020	838148	1131	844429	1221	865692	1247	865692	1124	TB Notification reports			No	Yes	Other (please specify type of data and source)		National and regional TB report				Yes	Yes
2021-06-07										Brazil			Yes									Research Center		Urban			Yes	2017 2018 2019 2020	322.716 - estimate value	583	322.716- estimate value	602	322.716- estimate value	506	322.716- estimate value	497	Other (please specify type of data and source) TB Notification reports TB treatment register		Boletim epidemiologico do Ministério da saúde/ Secretaria de saude do RN	Yes	Yes	Other (please specify type of data and source) TB prevalence survey data			Peri-Urban Urban			Yes	Yes
2021-05-26										South Africa			No								South Africa	Health Zone/District Research Center		Rural			No													Yes	No				Rural			Yes	Yes
2021-05-31										Vietnam			Yes									Health Zone/District Other		Urban			Yes	2019					2984257	10950			TB Notification reports			Yes	No				Peri-Urban Urban			Yes	Yes
2021-05-31										Vietnam			Yes									Health Zone/District Other		Urban			Yes	2019					988925	1303			TB Notification reports			Yes	Yes	Other (please specify type of data and source) TB prevalence survey data		Prevalence survey rates, community-based active case finding events	Peri-Urban Urban			Yes	Yes
2021-05-26										Philippines			Yes									Health Zone/District Single Health Facility		Urban			Yes	2017 2018 2019 2020	226131	9	226131	15	226131	16	226131	7				Yes	No				Urban			Yes	Yes
2021-05-31										Vietnam			No								Viet Nam	Health Zone/District Single Health Facility		Urban			Yes	2019					463370	232			TB Notification reports			Yes	Yes	Other (please specify type of data and source) TB prevalence survey data		Community-based ACF activities	Urban			Yes	Yes
2021-05-27										Zambia			Yes									Health Zone/District		Peri-Urban			Yes	2017 2018 2019 2020	157117	729	159347	781	165756	816	172315	775	TB Notification reports			Yes	Yes	Other (please specify type of data and source)		Weekly notification monitoring report from program and service delivery technical support work	Peri-Urban			Yes	Yes
2021-05-27										Zambia			Yes									Health Zone/District		Peri-Urban			Yes	2017 2018 2019 2020	98435	551	99832	632	103847	621	107957	629	Scientific publication (please specify source) TB Notification reports			Yes	Yes	Other (please specify type of data and source)		Weekly notification monitoring report from program and service delivery technical support work	Peri-Urban			Yes	Yes
2021-05-27										Zambia			Yes									Health Zone/District		Peri-Urban			Yes	2017 2018 2019 2020	170368	988	172785	1167	179736	999	186848	1078	Scientific publication (please specify source) TB Notification reports			Yes					Peri-Urban		Adults/adolescents with HIV HIV(-) adult/adolesc. with household TB Contact High risk groups with LTBI testing High-risk household contacts of MDR-TB
2021-05-27										Indonesia			No								Indonesia	Research Center Single Health Facility		Peri-Urban			Yes	2020							1319	0.1	TB Laboratory register TB Notification reports TB treatment register			Yes	Yes	TB prevalence survey data			Peri-Urban Urban			Yes	Yes
2021-05-27										Zambia			Yes									Health Zone/District		Peri-Urban			Yes	2017 2018 2019 2020	180780	644	183344	833	190717	638	198266	508	TB Notification reports			Yes	No				Peri-Urban			Yes	Yes
2021-05-28										India			Yes									Health Zone/District Research Center Single Health Facility		Urban			Yes	2018 2019 2020			0.24 million	1350 new cases, 125 relapse cases	0.24 million	2200 new cases and 225 relapse cases	0.24 million	950 new cases and 110 relapse cases	Other (please specify type of data and source)			Yes	No				Peri-Urban Suburban			No	No
2021-05-28										MALAWI			Yes									Single Health Facility		Peri-Urban			Yes	2018 2019 2020			Based on 2018 Malawi Population and Housing census, 3,965 people were in the age group 15-34 years. We estimate 26,000 within catchment in this age group	25	estimate of 4000 residence in area 18, with approximately 26,600 living within catchment area	35	Estimated 4,680 reside in area 18 but approximately 27,000 accessing services at the health center belong to the age group listed.	32	TB Notification reports			No								No	No
2021-05-28										MALAWI			Yes									Single Health Facility		Peri-Urban			Yes	2018 2019 2020			Based on 2018 Malawi Population and Housing census, 44,979 people were in the age group 15-34 years.	53	estimate 45100 resided in area 25 , approximately 89,500 access service within the age bracket specified	54	Estimated 45,480 reside in area 25 but approximately 90,000 access services at the health center belong to the age group listed.	52	TB Notification reports			No	No							No	No
2021-05-28										Ghana			Yes									Health Zone/District Research Center		Urban			Yes	2017 2018 2019	I do not know	New:210	I do not know	New:170	I do not know	New:156			Scientific publication (please specify source) TB Laboratory register			Yes	No				Suburban Urban			Yes	Yes
2021-05-29										Zambia			Yes									Health Zone/District		Peri-Urban			Yes	2017 2018 2020	70826	344	72480	338			79422	342	TB Notification reports			Yes	No				Peri-Urban			Yes	Yes
2021-05-29										Ghana			Yes									Health Zone/District Other		Peri-Urban			Yes	2017 2018 2019 2020	598757	141	598757	104	598757	137	598757	132	Clinical or Hospital/health care facility reports TB Notification reports			Yes					Peri-Urban			Yes	Yes
2021-05-29										Sri Lanka			Yes									Other		Urban			Yes	2018			approximately 0.65 million	Approximately 500 – 1000 patients are seen per year by the hospital. The National incidence (new and relapse) rate of TB in Sri Lanka in 2018 was 40.1 (8258 new and 355 relapse cases) per 100,000 population. Out of this 2088 cases were detected in Colombo suburban area. 45-50%% of the detected cases are in the 15 to 34 age group (annual TB report 2018, page 15). 10 years data can be found in the …					Other (please specify type of data and source) Scientific publication (please specify source) TB treatment register	National publication	National epidemiological data	Yes	Yes	Other (please specify type of data and source) TB prevalence survey data		National Epidemiological data	Urban			Yes	Yes
2021-05-31										Philippines			Yes									Research Center Single Health Facility		Peri-Urban			Yes	2016									Other (please specify type of data and source)		National TB Prevalence Survey 2016	Yes	Yes	TB prevalence survey data			Peri-Urban			Yes	Yes
2021-05-31										Philippines			Yes									Research Center Single Health Facility		Urban			Yes	2016									Other (please specify type of data and source)		National TB Prevalence Survey 2016	Yes	Yes	TB prevalence survey data			Urban			Yes	Yes
2021-07-29										Peru			Yes									Research Center		Peri-Urban			Yes	2017	2.5 - 3 millions people between 15 - 34 year-old in Lima	5000							Scientific publication (please specify source) TB Notification reports			Yes	Yes	TB prevalence survey data			Peri-Urban			Yes	Yes
2021-06-02										Peru			No								Perú	Health Zone/District Research Center		Urban			Yes	2017 2018 2020	432698	319.9	428447	334.9			413866	368.8	TB Notification reports			Yes	Yes	TB prevalence survey data			Urban			Yes	Yes
2021-05-31										Indonesia			Yes									Research Center		Urban			Yes	2018			Approximately 750,000	Approximately 1,000 cases					TB treatment register			Yes					Urban			Yes	Yes
2021-06-01										Sri Lanka			Yes									Single Health Facility		Urban			Yes	2018			0.5 - 0.6 million	New - between 550-600 Relapse - approximately 200-250					Other (please specify type of data and source) Scientific publication (please specify source) TB treatment register	National statistics	National epidemiological data	Yes	Yes	Other (please specify type of data and source)		National Epidemiological data	Suburban Urban			Yes	Yes
2021-06-02										Peru			Yes									Research Center		Peri-Urban			No										Other (please specify type of data and source)			Yes	Yes	TB prevalence survey data			Peri-Urban			Yes	Yes
2021-06-01										Vietnam			Yes									Health Zone/District		Urban			Yes	2017 2018 2019 2020	33502	83	38192	85	43539	72	49635	72	Clinical or Hospital/health care facility reports Other (please specify type of data and source) Scientific publication (please specify source) TB Notification reports	Program report	Vietnam National TB Program. 2019. Epidemiological Review Viet Nam - Analysis and evaluation of the tuberculosis surveillance system.	Yes	Yes	Other (please specify type of data and source) TB prevalence survey data		TB notification report	Urban			Yes	No
2021-06-01										Vietnam			Yes									Health Zone/District		Urban			Yes	2017 2018 2019 2020	63459	156	72343	126	82472	158	94018	146	Clinical or Hospital/health care facility reports Other (please specify type of data and source) Scientific publication (please specify source) TB Notification reports	Program report	Vietnam National TB Program. 2019. Epidemiological Review Viet Nam - Analysis and evaluation of the tuberculosis surveillance system.	Yes	Yes	TB prevalence survey data			Urban			Yes	No
2021-06-01										DRCongo			Yes									Single Health Facility		Peri-Urban			Yes	2019						401			Other (please specify type of data and source)		DHIS2	No	No							Yes	Yes
2021-06-01										DRCongo			Yes									Single Health Facility		Peri-Urban			Yes	2019						262			Other (please specify type of data and source)		DHIS2	No							Adults/adolescents with HIV HIV(-) adult/adolesc. with household TB Contact
2021-06-01										DRCongo			Yes									Single Health Facility		Peri-Urban			Yes	2019						227			Other (please specify type of data and source)		DHIS2	No							Adults/adolescents with HIV HIV(-) adult/adolesc. with household TB Contact
2021-06-01										DRCongo			Yes									Single Health Facility		Peri-Urban			Yes	2019						190			Other (please specify type of data and source)		DHIS2	No							Adults/adolescents with HIV HIV(-) adult/adolesc. with household TB Contact
2021-06-01										DRCongo			Yes									Single Health Facility		Peri-Urban			Yes	2019						160			Other (please specify type of data and source)		DHIS2	No							Adults/adolescents with HIV HIV(-) adult/adolesc. with household TB Contact
2021-06-01										DRCongo			Yes									Single Health Facility		Urban			Yes	2019						489			Other (please specify type of data and source)		DHIS2	No							Adults/adolescents with HIV HIV(-) adult/adolesc. with household TB Contact
2021-06-01										DRCongo			Yes									Single Health Facility		Peri-Urban			Yes	2019						165			Other (please specify type of data and source)		DHIS2	No							Adults/adolescents with HIV HIV(-) adult/adolesc. with household TB Contact
2021-06-01										DRCongo			Yes									Single Health Facility		Rural			Yes	2019						68			Other (please specify type of data and source)		DHIS2	No							Adults/adolescents with HIV HIV(-) adult/adolesc. with household TB Contact
2021-06-01										DRCongo			Yes									Single Health Facility		Peri-Urban			Yes	2019						162			Other (please specify type of data and source)		DHIS2	No							Adults/adolescents with HIV HIV(-) adult/adolesc. with household TB Contact
2021-06-01										DRCongo			Yes									Single Health Facility		Rural			Yes	2019						60			Other (please specify type of data and source)		DHIS2	No							Adults/adolescents with HIV HIV(-) adult/adolesc. with household TB Contact
2021-06-01										DRCongo			Yes									Single Health Facility		Rural			Yes	2019									Other (please specify type of data and source)		DHIS2	No							Adults/adolescents with HIV HIV(-) adult/adolesc. with household TB Contact
2021-06-01										DRCongo			Yes									Single Health Facility		Rural			Yes	2019						138			Other (please specify type of data and source)		DHIS2	No							Adults/adolescents with HIV HIV(-) adult/adolesc. with household TB Contact
2021-06-01										DRCongo			Yes									Single Health Facility		Rural			Yes	2019						138			Other (please specify type of data and source)		DHIS2	No							Adults/adolescents with HIV HIV(-) adult/adolesc. with household TB Contact
2021-06-01										DRCongo			Yes									Single Health Facility		Rural			Yes	2019									Other (please specify type of data and source)			No							Adults/adolescents with HIV HIV(-) adult/adolesc. with household TB Contact
2021-06-01										DRCongo			Yes									Single Health Facility		Rural			Yes	2018				107					TB Notification reports			No							Adults/adolescents with HIV HIV(-) adult/adolesc. with household TB Contact
2021-06-01										DRCongo			Yes									Single Health Facility		Rural			Yes	2018				70					TB Notification reports										Adults/adolescents with HIV HIV(-) adult/adolesc. with household TB Contact
2021-06-01										DRCongo			Yes									Single Health Facility		Peri-Urban			Yes	2018				296					TB Notification reports			No							Adults/adolescents with HIV HIV(-) adult/adolesc. with household TB Contact
2021-06-01										DRCongo			Yes									Single Health Facility		Rural			Yes	2018									TB Notification reports										Adults/adolescents with HIV HIV(-) adult/adolesc. with household TB Contact
2021-06-01										DRCongo			Yes									Single Health Facility		Peri-Urban			Yes	2018				138					TB Notification reports			No							Adults/adolescents with HIV HIV(-) adult/adolesc. with household TB Contact
2021-06-01										DRCongo			Yes									Single Health Facility		Peri-Urban			Yes	2018				610					TB Notification reports										Adults/adolescents with HIV HIV(-) adult/adolesc. with household TB Contact
2021-06-01										DRCongo			Yes									Single Health Facility		Peri-Urban			Yes	2018				311					TB Notification reports			No							Adults/adolescents with HIV HIV(-) adult/adolesc. with household TB Contact
2021-06-01										DRCongo			Yes									Single Health Facility		Peri-Urban			Yes	2018				233					TB Notification reports										Adults/adolescents with HIV HIV(-) adult/adolesc. with household TB Contact
2021-06-01										DRCongo			Yes									Single Health Facility		Peri-Urban			Yes	2018				261					TB Notification reports										Adults/adolescents with HIV HIV(-) adult/adolesc. with household TB Contact
2021-06-01										DRCongo			Yes									Single Health Facility		Peri-Urban			Yes	2018				166					TB Notification reports			No							Adults/adolescents with HIV HIV(-) adult/adolesc. with household TB Contact
2021-06-01										DRCongo			Yes									Single Health Facility		Urban			Yes	2018				169					TB Notification reports			No							Adults/adolescents with HIV HIV(-) adult/adolesc. with household TB Contact
2021-06-01										DRCongo			Yes									Single Health Facility		Rural			Yes	2018				82					TB Notification reports			No							Adults/adolescents with HIV HIV(-) adult/adolesc. with household TB Contact
2021-06-01										DRCongo			Yes									Single Health Facility		Rural			Yes	2018			56						TB Notification reports			No							Adults/adolescents with HIV HIV(-) adult/adolesc. with household TB Contact
2021-06-01										DRCongo			Yes									Single Health Facility		Rural			No													No							Adults/adolescents with HIV HIV(-) adult/adolesc. with household TB Contact
2021-06-02										Ghana			Yes									Health Zone/District Research Center		Urban			Yes	2019 2020						2551		2112	Other (please specify type of data and source)		Unpublished national figures for TB from National Control Program	No	Yes	Other (please specify type of data and source)		Unpublished national figures for TB from National Control Program				Yes	No
2021-06-02										Indonesia			Yes											Urban																								Yes	Yes
2021-06-02										Burkina Faso			Yes									Health Zone/District Other		Rural			Yes	2017 2018 2019	420000	154	438000	173	456000	154			Clinical or Hospital/health care facility reports Other (please specify type of data and source) TB Laboratory register TB Notification reports		National health statistics annual reports	Yes					Other Rural	HIV-infected patients in urban settings	Adults/adolescents with HIV HIV(-) adult/adolesc. with household TB Contact High-risk household contacts of MDR-TB
2021-06-02										Brazil			Yes									Research Center		Urban			No										Other (please specify type of data and source)		Epidemiological bulletin on Tb, source Ministry of Health of Brazil, 2020.	Yes	Yes	Other (please specify type of data and source) TB prevalence survey data		Epidemiological bulletin on Tb, source Ministry of Health of Brazil, 2020. Incidence: 76.6/100.000 hab (all ages).	Peri-Urban Urban			Yes	Yes
2021-06-02										Pakistan			No								Pakistan	Health Zone/District		Urban			Yes	2017 2018 2019	588880	2118	600658	1621	612671	1562			TB Notification reports			Yes	No				Urban			Yes	Yes
2021-06-02										Philippines			Yes									Single Health Facility		Urban			Yes										Clinical or Hospital/health care facility reports			Yes	Yes	Other (please specify type of data and source)			Urban			Yes	Yes
2021-06-02										Vietnam			Yes									Health Zone/District		Rural			Yes	2017 2018 2019 2020	28998	65	33058	71	37686	102	42962	97	Clinical or Hospital/health care facility reports Other (please specify type of data and source) Scientific publication (please specify source) TB Notification reports	Program report	Vietnam National TB Program. 2019. Epidemiological Review Viet Nam - Analysis and evaluation of the tuberculosis surveillance system.	Yes	Yes	TB prevalence survey data			Rural			Yes	No
2021-06-02										Philippines			Yes									Single Health Facility		Urban			Yes										Clinical or Hospital/health care facility reports			Yes	Yes	Other (please specify type of data and source)			Urban			Yes	Yes
2021-06-03										Mozambique			Yes									Health Zone/District		Peri-Urban			Yes	2017 2018	442195	No data available	No data Available	6317					TB Notification reports			Yes	No				Peri-Urban			Yes	No
2021-06-03										Ethiopia			Yes											Urban
2021-06-03										Indonesia			No									Single Health Facility		Urban			Yes	2018 2019 2020			41	35 & 6	51	51 & 0	20	17 & 3	TB Notification reports			No	No							Yes	Yes
2021-06-03										NIGERIA			No									Health Zone/District Single Health Facility		Urban			Yes	2017 2018 2019 2020	4765146	8799	4917631	8572	5074995	10347	5237395	8835	TB Notification reports			Yes	Yes	TB prevalence survey data			Peri-Urban Rural Suburban Urban			Yes	Yes
2021-06-03										NIGERIA			No									Health Zone/District Single Health Facility		Urban			Yes	2017 2018 2019 2020	1433526	2840	1479398	2847	1526739	3159	1575595	2862	TB Notification reports			Yes	Yes	TB prevalence survey data			Peri-Urban Rural Suburban Urban			Yes	Yes
2021-06-07										Peru			Yes									Research Center		Urban			Yes	2019					1.2 million	19394			TB Notification reports			Yes	No				Peri-Urban			Yes	Yes
2021-06-03										Bangladesh			No								Bnagladesh	Health Zone/District		Urban			Yes	2017 2018 2019 2020	6940743	16909	7186533	17487	7441027	18149	7704533	13385	Scientific publication (please specify source) TB Notification reports			Yes	Yes	TB prevalence survey data			Peri-Urban Urban			Yes	Yes
2021-06-07										Bangladesh			No								Bangladesh	Health Zone/District		Rural			Yes	2017 2018 2019	477562	1535	475323	1754	473094	1914			TB Notification reports			Yes	Yes	TB prevalence survey data			Rural			Yes	Yes
2021-06-03										Bangladesh			No								Bangladesh	Health Zone/District		Urban			Yes	2017 2018 2019 2020	3356654	7356	3403977	8462	3451968	9359	3500635	6483	TB Notification reports			Yes	Yes	TB prevalence survey data			Peri-Urban Urban			Yes	Yes
2021-06-03										Bangladesh			No								Bnagladesh	Health Zone/District		Rural			Yes	2017 2018 2019	708448	2243	720811	2393	733389	2770			Scientific publication (please specify source) TB Notification reports			Yes	Yes	TB prevalence survey data			Rural			Yes	Yes
2021-06-03										Bangladesh			No								Bnagladesh	Health Zone/District		Rural			Yes	2017 2018 2019	486242	1779	490147	2049	494084	2063			TB Notification reports			Yes					Rural			Yes	Yes
2021-06-07										Bangladesh			No								Bangladesh	Health Zone/District		Urban			Yes	2017 2018 2019 2020	1490246	2672	1534863	2764	1580816	2759	1628145	2180	Scientific publication (please specify source) TB Notification reports			Yes	Yes	TB prevalence survey data			Peri-Urban Rural Urban			Yes	Yes
2021-06-07										Bangladesh			No								Bnagladesh	Health Zone/District		Rural			Yes	2017 2018 2019	468642	1084	471416	1522	474205	1722			TB Notification reports			Yes	Yes	TB prevalence survey data			Rural			Yes	Yes
2021-06-03										Bangladesh			No								Bangladesh	Health Zone/District		Urban			Yes	2017 2018 2019	767236	2097	766240	2510	765244	2840			TB Notification reports			Yes	Yes	TB prevalence survey data			Rural Urban			Yes	Yes
2021-06-04										South Africa			Yes									Research Center		Urban			No										Other (please specify type of data and source)		See E-mail communication with information from internet.	Yes	Yes	Other (please specify type of data and source)		Refer back to my e-mail	Other	Informal settlements		Yes	Yes
2021-06-04										Zambia			Yes									Health Zone/District Single Health Facility		Urban			Yes	2017 2018	estimated 90,764 ( from enumeration and extrapolation)	733	93,487 ( from enumeration and extrapolation)	694					Other (please specify type of data and source) TB Notification reports TB treatment register		We have the registers but these are MOH data and cannot be shared at this point in the process as we have no agreements or data sharing agreements etc	Yes	Yes	Other (please specify type of data and source) TB prevalence survey data		we have data on prevalence of TB infection in 15-24 year olds and incidence over 24 months. We have also just completed a TB prevalence survey in this area. the results will be published soon and as such the data is confidential at this point and unless we went into a formal agreement. in same cohort measured by quantiferon	Urban			Yes	No
2021-06-04										Ethiopia			Yes									Health Zone/District Research Center		Urban			Yes	2020							1.3M	3811	TB Notification reports			Yes	Yes	Other (please specify type of data and source)		Calculated from TB notification report for the Ethiopian fiscal year 2012 which is from July 2019 to June 2020.	Urban			Yes	Yes
2021-06-04										South Africa			Yes									Health Zone/District		Rural			Yes	2017 2018 2019 2020	307236	1017	309763	1817	312559	1959	315734	1667	Other (please specify type of data and source)		TB Identification Report from Three Integrated Electronic Register.Net	Yes	Yes	TB prevalence survey data			Rural			Yes	Yes
2021-06-04										Indonesia			Yes									Health Zone/District Research Center		Urban			Yes	2020							1037429	1,374 cases	TB Notification reports			Yes	Yes	TB prevalence survey data			Urban			Yes	Yes
2021-06-07										Mozambique			Yes									Health Zone/District		Rural			Yes	2017 2018 2019 2020	59381	382	62230	370	64843	376	68448	318	TB Notification reports			No	Yes	Scientific publication (please specify source)	Analysis of trends of TB programatic indicators in different years... (publications attached).					Yes	Yes
2021-06-07										Indonesia			Yes									Research Center		Urban			Yes	2019					905122	2667			TB treatment register			Yes	No				Urban			Yes	Yes
2021-06-08										Indonesia			Yes									Research Center		Urban			Yes	2019					905122	2667			TB Notification reports			Yes	Yes	Scientific publication (please specify source)	Journal article		Urban			Yes	Yes
2021-07-29										India			Yes									Health Zone/District		Urban			Yes	2017 2018									TB Notification reports			Yes	No				Peri-Urban			Yes	Yes
2021-06-09										Bangladesh			Yes									Research Center		Urban			Yes	2019					816082	2061			Scientific publication (please specify source) TB Laboratory register TB Notification reports TB treatment register			Yes					Other Urban	Low socio-economic neighborhoods	Adults/adolescents with HIV HIV(-) adult/adolesc. with household TB Contact High risk groups with LTBI testing High-risk household contacts of MDR-TB
2021-06-09										Bangladesh			Yes									Health Zone/District		Rural			Yes	2019					210233	217			Scientific publication (please specify source) TB Laboratory register TB Notification reports TB treatment register			No
2021-06-09										Bangladesh			Yes									Health Zone/District		Urban			Yes	2019					249964	860			TB Laboratory register TB Notification reports TB treatment register			Yes					Other Urban	Low socio-economic neighborhoods
2021-06-09										Peru			No								Peru	Research Center		Other	Urban and¨Peri-urban		Yes	2017 2018 2019 2020	200,751 inhabitants	437	There are no updated data, last population census carried out in 2017	427	There are no updated data, last population census carried out in 2017	440	There are no updated data, last population census carried out in 2017	381	Other (please specify type of data and source)			Yes	Yes	Other (please specify type of data and source)		National Center for Epidemiology, Prevention. Ministry of Health of Peru	Urban			Yes	Yes
2021-06-11										South Africa			No								South Africa	Research Center		Rural			Yes	2017 2018 2019 2020	Unknown	127	Unknown	151	Unknown	171	Unknown	143	Other (please specify type of data and source)			Yes	No				Other	There are some very crowded informal settlements in our catchment area		Yes	No
2021-06-14										India			Yes									Health Zone/District		Urban			Yes	2017 2018 2019 2020	498503	New: 190 ; Relapse: 1	508408	New: 191 ; Relapse: 05	518310	New: 206 ; Relapse: 02	528214	New: 138 ; Relapse: 01	Other (please specify type of data and source)			Yes	No				Urban			Yes	Yes
2021-06-12										India			Yes									Health Zone/District		Peri-Urban			Yes	2018 2019 2020 590			50000	Data not available	785	NA	142 (first 3 months as sites were closed post that due to COVID19)	NA	Other (please specify type of data and source)		Discussions with TB specialists and those involved in TB projects	No	No							I Do Not Know	I Do Not Know
2021-06-13										Bangladesh			Yes									Single Health Facility		Urban			Yes	2019					88559	116			Scientific publication (please specify source) TB Laboratory register TB Notification reports			No							Adults/adolescents with HIV HIV(-) adult/adolesc. with household TB Contact High risk groups with LTBI testing High-risk household contacts of MDR-TB
2021-06-13										Bangladesh			Yes									Single Health Facility		Urban			Yes	2019					169872	452			Scientific publication (please specify source) TB Notification reports TB treatment register			No							Adults/adolescents with HIV HIV(-) adult/adolesc. with household TB Contact High risk groups with LTBI testing High-risk household contacts of MDR-TB
2021-06-13										Bangladesh			Yes									Single Health Facility		Urban			Yes	2019					120192	55			TB Notification reports			No							Adults/adolescents with HIV HIV(-) adult/adolesc. with household TB Contact High risk groups with LTBI testing High-risk household contacts of MDR-TB
2021-07-29										Pakistan			Yes									Single Health Facility		Urban			Yes	2017 2018 2019 2020		89		72		80		52	TB Notification reports			No	No							Yes	Yes
2021-06-14										Ghana			Yes									Research Center		Rural			No										Clinical or Hospital/health care facility reports			Yes	Yes	Other (please specify type of data and source)		Data was was extracted from District Health Information Management System 2 (DHIMS2)	Rural			Yes	Yes
2021-06-14										South Africa			Yes									Health Zone/District		Rural			Yes	2018 2019			35767	605	36862	580			Other (please specify type of data and source)		Our health and demographic surveillance site data, linked to clinical data in the area	Yes	Yes	Scientific publication (please specify source)	Data generated by us, now in press - will attach the manuscript.		Peri-Urban Rural			Yes	Yes
2021-06-16										Uganda			Yes									Health Zone/District		Other	Kampala and Mukono are Urban districts while Kayunga is a rural district		Yes	2017 2018 2019 2020	3742	3,739 averaged from total see excel document attached	3865	3,739 averaged from total see excel document attached	3839	3,739 averaged from total see excel document attached	3409	3,739 averaged from total see excel document attached	TB treatment register This has been used for the data on age category presented			Yes					Urban		Adults/adolescents with HIV HIV(-) adult/adolesc. with household TB Contact High risk groups with LTBI testing High-risk household contacts of MDR-TB
2021-06-16										India			Yes									Health Zone/District		Peri-Urban			Yes	2018 2019 2020			40000	256	40000 to 45000	430	40000-45000	111 upto Mar 2020	Other (please specify type of data and source)		TB specialists and those involved in TB projects	No	No							Yes	No
2021-06-16										India			Yes									Health Zone/District		Peri-Urban			Yes	2018 2019 2020			55000	211	55000-60000	512	55000-60000	111 upto Mar	Other (please specify type of data and source)		TB specialists and thosee involved in TB projects	No	No							Yes	No
2021-06-17										Uganda			Yes									Research Center		Suburban			Yes										Other (please specify type of data and source) TB Notification reports			Yes	No				Suburban			Yes	No
2021-06-18										India			No								India	Health Zone/District Single Health Facility		Urban			Yes	2017 2018 2019 2020	26000 Approx.	282	26000 Approx.	276	26000 Approx.	307	26000 Approx.	276	TB Notification reports			No	Yes	Other (please specify type of data and source)						Yes	No
2021-06-18										India			No								India	Health Zone/District Single Health Facility		Urban			Yes	2019					80000	756			TB Notification reports			Yes					Urban		Adults/adolescents with HIV
2021-07-29										India			Yes									Health Zone/District		Rural			No													No	Yes	TB prevalence survey data						Yes	Yes
2021-06-20										India			No								India	Health Zone/District		Peri-Urban			No													No							Adults/adolescents with HIV HIV(-) adult/adolesc. with household TB Contact High-risk household contacts of MDR-TB
2021-06-20										India			No								India	Health Zone/District		Other	Tribal		No													No							Adults/adolescents with HIV HIV(-) adult/adolesc. with household TB Contact High-risk household contacts of MDR-TB
2021-07-29										South Africa			Yes									Health Zone/District		Rural			No													Yes	No				Rural			Yes	No
2021-06-21										Uganda.			Yes									Health Zone/District		Suburban			No													Yes	Yes	Other (please specify type of data and source)		330 new all forms (136 new smear positive cases) per 100,000 people per year (https://www.health.go.ug/programs/tb-leprosy-control-program/ )	Suburban			Yes	I Do Not Know
2021-07-29										Malawi			Yes									Other		Urban			Yes	2017 2018 2019	269733	1300	277520	665	285392	917			Other (please specify type of data and source)		Data repository from enhanced surveillance	Yes	Yes	TB prevalence survey data			Peri-Urban Urban			Yes	No
2021-06-21										South Africa			No								South Africa	Research Center		Peri-Urban			Yes	2017 2018 2019 2020	189526 (This is not the total population of 15 - 34 year olds but the number of PHC attendees 15 - 34 years old in our catchment area)	61	179830 (This is not the total population of 15 - 34 year olds but the number of PHC attendees 15 - 34 years old in our catchment area)	260	163956 (This is not the total population of 15 - 34 year olds but the number of PHC attendees 15 - 34 years old in our catchment area)	297	136951 (This is not the total population of 15 - 34 year olds but the number of PHC attendees 15 - 34 years old in our catchment area.)	213	Other (please specify type of data and source)			Yes	No				Other	There are some very crowded informal settlements in the catchment area around our research site.		Yes	No
2021-06-29										Kenya			Yes									Health Zone/District		Peri-Urban			Yes	2017 2018 2019 2020	439474	308	450900	506	462623	304	475001	247	TB treatment register			Yes	Yes	Other (please specify type of data and source)			Peri-Urban Urban			Yes	Yes
2021-06-29										India			Yes									Health Zone/District Research Center		Urban			Yes	2017 2018 2019 2020	Approx. 31000	-	Approx. 31000	-	Approx. 31000	-	Approx. 31000	New cases of TB (2017 to 2020) = 293; Relapse / default/Treatment Failure = 73; MDR TB =14	Clinical or Hospital/health care facility reports			No	No							Yes	No
2021-06-30										India			Yes									Research Center		Urban			No										Other (please specify type of data and source) Scientific publication (please specify source)		India TB report, Issued by revised national TB control program, MOHFW, India 2017 to 2020	No							Adults/adolescents with HIV
2021-07-03										Ghana			No								Ghana	Other		Urban			Yes	2017 2018 2019 2020		96		109		104		92	TB Notification reports			Yes	No				Peri-Urban Urban			Yes	Yes
2021-07-03										Ghana			No									Health Zone/District		Peri-Urban			Yes	2017 2018 2019 2020		51		59		81		94	TB Notification reports			Yes	No				Peri-Urban			Yes	Yes
2021-07-03										Ghana			No									Health Zone/District		Suburban			Yes	2017 2018 2019 2020		126		61		99		76											Adults/adolescents with HIV HIV(-) adult/adolesc. with household TB Contact High-risk household contacts of MDR-TB
2021-07-03										Ghana			No									Health Zone/District		Peri-Urban			Yes	2017 2018 2019 2020		55		50		65		65	TB Notification reports										Adults/adolescents with HIV HIV(-) adult/adolesc. with household TB Contact High-risk household contacts of MDR-TB
2021-07-03										Ghana			No									Health Zone/District		Rural			Yes	2017 2018 2019 2020		48		32		71		48	TB Notification reports										Adults/adolescents with HIV HIV(-) adult/adolesc. with household TB Contact High-risk household contacts of MDR-TB
2021-07-03										Ghana			No									Health Zone/District		Rural			Yes	2017 2018 2019 2020		28		20		18		23	TB Notification reports										Adults/adolescents with HIV HIV(-) adult/adolesc. with household TB Contact High-risk household contacts of MDR-TB
2021-07-03										South Africa			No								South Africa	Research Center		Urban			No										Clinical or Hospital/health care facility reports TB Laboratory register TB Notification reports			Yes	No				Rural Urban			Yes	Yes
2021-07-03										South Africa			No								South Africa	Research Center		Urban			No										Clinical or Hospital/health care facility reports TB Laboratory register TB Notification reports TB treatment register			Yes	No				Rural Suburban Urban			Yes	Yes
2021-07-03										South Africa			No								South Africa	Research Center		Peri-Urban			No										Clinical or Hospital/health care facility reports TB Notification reports			Yes	No				Peri-Urban Rural			Yes	Yes
2021-07-04										Kenya			Yes									Health Zone/District		Peri-Urban			Yes	2017 2018 2019 2020	439474	2376	450900	1744	462623	1737	475001	1527	TB treatment register			Yes	Yes	Other (please specify type of data and source)			Peri-Urban Urban			Yes	Yes
2021-07-07										Namibia			Yes									Health Zone/District		Peri-Urban			Yes	2017 2018 2019 2020	160177	576	160177	548	160177	539	160177	432	Other (please specify type of data and source) TB Notification reports		2019 Annual report from National TB Programme	No	Yes	TB prevalence survey data						Yes	No
2021-07-29										Indonesian			Yes									Health Zone/District Single Health Facility		Urban			Yes	2019 2020					100	30	100	30	TB Laboratory register			Yes								Yes	Yes
[truncated: 16 more columns]
